# Supplementary material for: A possible role for fumagillin in cellular damage during host infection by Aspergillus fumigatus
Source: Virulence. 2018 Sep 25;9(1):1548–61. doi: 10.1080/21505594.2018.1526528 (PMC6177242; doi:10.1080/21505594.2018.1526528)
Supplement: Supplemental Material [file kvir-09-01-1526528-s001.zip]

Archive with 5 entries (5 files):
- FigS1.tif
- Table S1_down-regulated_DEGs.docx
- Table S2_up-regulated_DEGs.docx
- Table S3_Primers.docx
- Table S4_GO.docx
